# Supplementary material for: Molecular Characterization and Feeding-Associated Expression Dynamics of the Period Gene Family in Channel Catfish (Ictalurus punctatus)
Source: Curr Issues Mol Biol. 2025 Jun 9;47(6):438. doi: 10.3390/cimb47060438 (PMC12191489; doi:10.3390/cimb47060438)
Supplement: Supplementary file 1 [file cimb-47-00438-s001.zip]

Archive with 6 entries (6 files):
- figure s1.tif
- figure s2.tif
- figure s3.tif
- figure s4.tif
- Table S1.pdf
- Table S2.pdf
